# Supplementary material for: The Structural Design of a New Graftable Antioxidant and the Theoretical Study of Its Role in the Cross-Linking Reaction Process of Polyethylene
Source: Polymers (Basel). 2025 Feb 19;17(4):546. doi: 10.3390/polym17040546 (PMC11859502; doi:10.3390/polym17040546)
Supplement: Supplementary file 1 [file polymers-17-00546-s001.zip]

Archive with 1 entries (1 files):
- polymers-3418724-supplementary.pdf
